# Supplementary material for: Specific Glutamylation Patterns of the Cytoskeleton Confer Neuroresistance to Lobe X of the Cerebellum in a Model of Childhood-Onset Neurodegeneration with Cerebellar Atrophy
Source: Int J Mol Sci. 2025 Oct 25;26(21):10378. doi: 10.3390/ijms262110378 (PMC12610737; doi:10.3390/ijms262110378)
Supplement: Supplementary file 1 [file ijms-26-10378-s001.zip]

Archive with 7 entries (7 files):
- Supp Fig 1.tif
- Supp fig 2.tif
- Supp Fig 3.tiff
- Supp Fig 4.tiff
- Supp Fig 5.tiff
- Supp Fig 6.tif
- Supplementary figure legends V2.pdf
